# Supplementary material for: Phenotypic heterogeneity of capsule production across opportunistic pathogens
Source: mBio. 2025 Sep 4;16(10):e01807-25. doi: 10.1128/mbio.01807-25 (PMC12505892; doi:10.1128/mbio.01807-25)
Supplement: Supplemental Tables — Tables S1, S2, S4, and S5 and data for Fig. 4A. [file mbio.01807-25-s0005.xlsx]

## Sheet: Table S1
Table S1. Klebsiella pneumoniae strains usedin this study
Strain	Strain #	Year	Location	Isolation	Accession	ST	Virulence score	Resistance score	K serotype	RmpADC	rmpA2	Genome_size	DB_ID
Klebsiella pneumoniae MGH 78578	23	1994	USA	Human sputum	NC_009648	ST38	0	1	KL52	-	-	5694894	KLPN.0623.00034
Klebsiella pneumoniae 03-9138	25	2003	France	Anal abscess	ERR560500	ST65	0	0	KL2	-	-	5157573	KLPN.0623.00006
Klebsiella pneumoniae BJ1	26	2011	France	Liver abscess	GCF_900978065.1	ST380	2	0	KL2	rmp 2; KpVP-2	-	5343156	KLPN.0623.00023
Klebsiella pneumoniae SA12	27	2008	France	Liver abscess	ERR560506.1	ST23	5	0	KL1	rmp 1; KpVP-1	-	5531648	KLPN.0623.00182
Klebsiella pneumoniae	37	1997	France	Human blood	GCA_900977905.1	ST15	1	0	KL24	-	-	5461637	KLPN.0623.00088
Klebsiella pneumoniae	44	2000	Netherlands	Water	This study	ST2668	0	0	KL111	-	-	5571515	KLPN.0623.00175
Klebsiella pneumoniae	45	2000	Netherlands	Water	GCA_900978345.1	ST133	0	0	KL116	-	-	5752881	KLPN.0623.00097
Klebsiella pneumoniae	46	2000	Netherlands	Water	This study	ST62	0	0	unknown (KL124)	-	-	5131048	KLPN.0623.00058
Klebsiella pneumoniae	47	2000	Netherlands	Water	GCA_900978385.1	ST55	0	0	unknown (KL124)	-	-	5386882	KLPN.0623.00063
Klebsiella pneumoniae	48	2002	Netherlands	Human feces	GCA_900977535.1	ST17	0	0	KL2	-	-	5440642	KLPN.0623.00086
Klebsiella pneumoniae	50	2002	Netherlands	Human feces	GCA_900977655.1	ST37	1	0	KL8	-	-	5344906	KLPN.0623.00064
Klebsiella pneumoniae	51	2002	Netherlands	Human feces	This study	ST45	1	0	KL24	-	-	5607486	KLPN.0623.00065
Klebsiella pneumoniae	54	2000	Curaçao	Urinary tract	GCF_000689275.1	ST14	1	3	KL2	-	-	5623256	KLPN.0623.00098
Klebsiella pneumoniae CIP 52.145	55	<1935	Indonesia	Liver abscess	FO834904; FO834905; FO834906	ST66	5	0	KL2	rmp 2; KpVP-2	-	5656110	KLPN.0623.00022
Klebsiella pneumoniae NTUH K2044	56		Taiwan	Liver abscess	GCF_000009885.1	ST23	4	0	KL1	rmp 3; ICEKp1 (truncated),rmp 1; KpVP-1	rmpA2_3-47%	5472674	KLPN.0623.00018
Klebsiella pneumoniae	57	2008	France	Human blood	ERR560512.1	ST86	4	0	KL2	rmp 1; KpVP-1	rmpA2_4-34%	5551300	KLPN.0623.00013
Klebsiella pneumoniae	58		Taiwan	Liver abscess	NC_022566, NC_005249	ST86	3	0	unknown (KL2)	rmp 1; KpVP-1 (truncated)	rmpA2_1	5386242	KLPN.0623.00016
Klebsiella pneumoniae T69	59	2010	France	Liver abscess	GCF_000529775.1	ST375	4	0	KL2	rmp 1; KpVP-1	rmpA2_5-54%	5549090	KLPN.0623.00015
Klebsiella pneumoniae	62	2009	Brazil	Blood	CP003999.1	ST442	1	3	KL107	-	-	5739888	KLPN.0623.00035
Klebsiella pneumoniae	63	2010	USA	Human	GCF_000598005.1	ST258	0	2	KL107	-	-	5417216	KLPN.0623.00027
Klebsiella pneumoniae	109				GCA_000820445	ST76	1	0	KL31	-	-	5258142	KLPN.0623.00051
Klebsiella pneumoniae 08A082	208	1997	Germany	Blood	SAMEA8547061	ST20	0	0	KL111	-	-	5417561	KLPN.0623.00012
Klebsiella pneumoniae CIP 52.208	209	1997	Germany	Blood	This study	ST82	3	0	KL1	rmp 2A; plasmid/chr (truncated)	-	5475675	KLPN.0623.00046
Klebsiella pneumoniae CIP 52.209	210		Puerto Rico	Environmental	SAMEA8547063	ST59	0	0	KL24	-	-	5451297	KLPN.0623.00030
Klebsiella pneumoniae CIP 52.235	211			Human urine	This study	ST43	0	0	KL30	-	-	5456704	KLPN.0623.00011
Klebsiella pneumoniae	212	2015	France	Poultry	SAMEA8547062	ST2435-1LV	0	0	KL30	-	-	5609647	KLPN.0623.00017
Klebsiella pneumoniae	213				SAMEA5753389	ST2694	0	0	KL107	-	-	5180617	KLPN.0623.00014
Klebsiella pneumoniae EuSCAPE-UK23	274				This study	ST13	0	1	KL3	-	-	5406784	KLPN.0623.00062
Klebsiella pneumoniae CIP 52.146	275		Indonesia		This study	ST3	2	0	KL3	rmp 2A; plasmid/chr	-	5588575	KLPN.0623.00033
Klebsiella pneumoniae CIP 82.91T	276				This study	ST3	2	0	KL3	rmp 2A; plasmid/chr	-	5544684	KLPN.0623.00048
Klebsiella pneumoniae SA2	316	2008	France	Liver abscess	This study	ST23	5	0	KL1	rmp 1; KpVP-1 (truncated)	rmpA2_3*-22%	5934564	KLPN.0623.00045
Klebsiella pneumoniae SA17	317	2008	France	pneumoniae	This study	ST380	5	0	KL2	-	-	5583654	KLPN.0623.00031
Klebsiella pneumoniae 100519185	318		France	pneumoniae	This study	ST86	4	0	KL2	rmp 1; KpVP-1	rmpA2_4-34%	5447578	KLPN.0623.00021
Klebsiella pneumoniae SB4351	321				This study	ST420	0	0	unknown (KL20)	-	-	5692721	KLPN.0623.00042
Klebsiella pneumoniae SB4352	322				This study	ST299	0	0	KL38	-	-	5577334	KLPN.0623.00047
Klebsiella pneumoniae SB4353	323				This study	ST309	0	0	KL42	-	-	5426232	KLPN.0623.00038
Klebsiella pneumoniae F38-HBC	433				ERR2221368	ST76	1	0	KL31	-	-	5258142	KLPN.0623.00050
Klebsiella pneumoniae E26-HBC	434				ERR2221372	ST76	1	0	KL31	-	-	5258022	KLPN.0623.00053
Klebsiella pneumoniae 160C2	578		France		This study	ST383	3	2	KL30	rmp 1; KpVP-1	rmpA2_6*-47%	5748629	KLPN.0623.00029
Klebsiella pneumoniae 162E6	579		France		This study	ST512	0	2	KL107	-	-	5748175	KLPN.0623.00032
Klebsiella pneumoniae 177E9	580		France		This study	ST147	1	2	KL64	-	-	5490153	KLPN.0623.00026
Klebsiella pneumoniae 224H5	581		France		This study	ST16	1	2	KL51	-	-	5677960	KLPN.0623.00036
Klebsiella pneumoniae Kp21	822				This study	ST12	0	0	KL122	-	-	5630658	KLPN.0623.00020
Klebsiella pneumoniae rhinoscleromatis CIP 52.210T	824		Indonesia	Nose	This study	ST67 (subsp. rhinoscleromatis)	4	0	KL3	rmp 4; chromosomal (truncated)	-	5518913	KLPN.0623.00025
Klebsiella pneumoniae CIP 52.205	825				This study	ST154	0	0	KL7	-	-	5149495	KLPN.0623.00041
Klebsiella pneumoniae CIP 52.228	828				This study	ST416	2	0	KL23	-	-	5636595	KLPN.0623.00049
Klebsiella pneumoniae CIP 104216	829			Cow milk	This study	ST86	1	0	KL2	-	-	5246057	KLPN.0623.00001
Klebsiella pneumoniae CIP 108293	830	2004			This study	ST1411	0	0	KL61	-	-	5244316	KLPN.0623.00043
Klebsiella pneumoniae CIP 110798	831				This study	ST375	0	0	KL2	-	-	5386865	KLPN.0623.00007
Klebsiella pneumoniae CIP 52.206	832				This study	ST29	0	0	KL8	-	-	5478185	KLPN.0623.00037
Klebsiella pneumoniae CIP 100633	833	1983		Human urine	This study	ST14	0	0	KL2	-	-	5914770	KLPN.0623.00040
Klebsiella pneumoniae PCI 602	834	1953			This study	ST86	0	0	KL2	rmp 1; KpVP-1	-	5278269	KLPN.0623.00002
Klebsiella pneumoniae CIP 79.20	835	1979	France	Nose	This study	ST95-1LV (subsp. ozaenae)	4	0	KL22	-	-	5717344	KLPN.0623.00067
Klebsiella pneumoniae CIP 52.212	836				This study	ST91 (subsp. ozaenae)	4	0	KL5	-	-	5579090	KLPN.0623.00176
Klebsiella pneumoniae MRSN 1912	NR-55504	2010	North America	Perianal	JAGYFC000000000	ST336	1	0	KL25	-	-	5416772	KLPN.0623.00092
Klebsiella pneumoniae MRSN 4111	NR-55505	2011	North America	Perianal	JAGYFB000000000	ST4833	0	0	unknown (KL31)	-	-	5578508	KLPN.0623.00177
Klebsiella pneumoniae MRSN 4759	NR-55506	2011	North America	Urine	JAGYFA000000000	ST37	0	1	KL38	-	-	5210628	KLPN.0623.00109
Klebsiella pneumoniae MRSN 4815	NR-55507	2011	North America	Wound	JAGYEZ000000000	ST261	1	1	KL38	-	-	5496817	KLPN.0623.00160
Klebsiella pneumoniae MRSN 5613	NR-55508	2011	North America	Urine	JAGYEY000000000	ST1787	0	1	KL148	-	-	5448325	KLPN.0623.00132
Klebsiella pneumoniae MRSN 5741	NR-55509	2003	North America	Respiratory	JAGYEX000000000	ST234	2	0	KL30	-	-	5818247	KLPN.0623.00149
Klebsiella pneumoniae MRSN 5881	NR-55510	2005	North America	Wound	JAGYEW000000000	ST48	3	1	KL62	-	rmpA2_5-54%	5808395	KLPN.0623.00159
Klebsiella pneumoniae MRSN 6031	NR-55511	2011	Europe	Wound	JAGYEV000000000	ST322	0	1	KL17	-	-	5350812	KLPN.0623.00119
Klebsiella pneumoniae MRSN 6778	NR-55512	2011	North America	Urine	JAGYEU000000000	ST1842	0	1	KL3	-	-	5525872	KLPN.0623.00151
Klebsiella pneumoniae MRSN 7076	NR-55513	2003	North America	Wound	JAGYET000000000	ST150-1LV	0	1	KL25	-	-	5740678	KLPN.0623.00146
Klebsiella pneumoniae MRSN 13726	NR-55514	2011	Europe	Urine	JAGYES000000000	ST39	0	0	KL23	-	-	5370241	KLPN.0623.00152
Klebsiella pneumoniae MRSN 13748	NR-55515	2011	Europe	Blood	JAGYER000000000	ST107	1	2	KL10	-	-	5699246	KLPN.0623.00135
Klebsiella pneumoniae MRSN 13761	NR-55516	2011	Europe	Wound	JAGYEQ000000000	ST394	0	2	KL3	-	-	5559308	KLPN.0623.00154
Klebsiella pneumoniae MRSN 13768	NR-55517	2011	Europe	Blood	JAGYEP000000000	ST101	1	3	KL17	-	-	5509042	KLPN.0623.00140
Klebsiella pneumoniae MRSN 14444	NR-55518	2013	North America	Urine	JAGYEO000000000	ST4270	0	0	KL142	-	-	5387502	KLPN.0623.00099
Klebsiella pneumoniae MRSN 15687	NR-55520	2013	North America	Urine	JAGYEM000000000	ST5446	0	1	KL62	-	-	5349530	KLPN.0623.00105
Klebsiella pneumoniae MRSN 15882	NR-55521	2012	Europe	Perianal	JAGYEL000000000	ST1686	0	0	KL113	-	-	5405343	KLPN.0623.00122
Klebsiella pneumoniae MRSN 15937	NR-55522	2013	North America	Wound	JAGYEK000000000	ST309	0	0	KL42	-	-	5629088	KLPN.0623.00156
Klebsiella pneumoniae MRSN 16008	NR-55523	2013	North America	Urine	JAGYEJ000000000	ST111	1	0	KL63	-	-	5459768	KLPN.0623.00153
Klebsiella pneumoniae MRSN 16233	NR-55524	2013	Asia	Urine	JAGYEI000000000	ST86	3	0	KL2	rmp 1; KpVP-1	rmpA2_6-60%	5269685	KLPN.0623.00120
Klebsiella pneumoniae MRSN 18411	NR-55525	2013	North America	Urine	JAGYEH000000000	ST2202	0	0	KL14	-	-	5226467	KLPN.0623.00134
Klebsiella pneumoniae MRSN 19073	NR-55526	2013	Asia	Wound	JAGYEG000000000	ST20	0	1	KL28	-	-	5445314	KLPN.0623.00057
Klebsiella pneumoniae MRSN 20522	NR-55527	2013	North America	Respiratory	JAGYEF000000000	ST45	1	1	KL24	-	-	5671441	KLPN.0623.00171
Klebsiella pneumoniae MRSN 21304	NR-55528	2014	North America	Urine	JAGYEE000000000	ST1271	1	0	KL28	-	-	5280962	KLPN.0623.00133
Klebsiella pneumoniae MRSN 21352	NR-55529	2014	North America	Urine	JAGYED000000000	ST323	0	1	unknown (KL21)	-	-	5281728	KLPN.0623.00056
Klebsiella pneumoniae MRSN 22232	NR-55530	2013	South America	Respiratory	JAGYEC000000000	ST405	1	1	KL151	-	-	5703797	KLPN.0623.00137
Klebsiella pneumoniae MRSN 22265	NR-55531	2012	South America	Respiratory	JAGYEB000000000	ST1583	0	1	KL102	-	-	5448399	KLPN.0623.00028
Klebsiella pneumoniae MRSN 25107	NR-55532	2014	North America	Urine	JAGYEA000000000	ST29	0	0	KL30	-	-	5408887	KLPN.0623.00163
Klebsiella pneumoniae MRSN 25112	NR-55533	2014	North America	Urine	JAGYDZ000000000	ST2623	0	0	KL52	-	-	5499297	KLPN.0623.00145
Klebsiella pneumoniae MRSN 25616	NR-55534	2014	North America	Urine	JAGYDY000000000	ST1440	0	0	KL19	-	-	5303731	KLPN.0623.00102
Klebsiella pneumoniae MRSN 25947	NR-55535	2014	North America	Wound	JAHLQW000000000	ST5447	0	0	unknown (KL30)	-	-	5411362	KLPN.0623.00074
Klebsiella pneumoniae MRSN 27106	NR-55536	2014	South America	Urine	JAGYDX000000000	ST1966	0	0	KL119	-	-	5331434	KLPN.0623.00123
Klebsiella pneumoniae MRSN 27778	NR-55537	2015	North America	Unknown	JAGYDW000000000	ST1	0	1	KL110	-	-	5369023	KLPN.0623.00073
Klebsiella pneumoniae MRSN 27989	NR-55538	2014	North America	Wound	JAGYDV000000000	ST2279	0	1	KL3	-	-	5345119	KLPN.0623.00101
Klebsiella pneumoniae MRSN 28183	NR-55539	2008	North America	Respiratory	JAGYDU000000000	ST199	0	2	KL154	-	-	5460989	KLPN.0623.00143
Klebsiella pneumoniae MRSN 28866	NR-55540	2015	North America	Wound	JAGYDT000000000	ST15	0	0	KL146	-	-	5276229	KLPN.0623.00136
Klebsiella pneumoniae MRSN 28880	NR-55541	2014	North America	Urine	JAGYDS000000000	ST36	1	0	KL27	-	-	5304152	KLPN.0623.00093
Klebsiella pneumoniae MRSN 28887	NR-55542	2014	North America	Urine	JAGYDR000000000	ST253	0	0	KL15	-	-	5311027	KLPN.0623.00173
Klebsiella pneumoniae MRSN 28893	NR-55543	2014	North America	Urine	JAGYDQ000000000	ST5448	0	0	KL125	-	-	5219227	KLPN.0623.00108
Klebsiella pneumoniae MRSN 365679	NR-55544	2016	Asia	Urine	JAGYDP000000000	ST2071	3	2	KL51	-	-	5440179	KLPN.0623.00071
Klebsiella pneumoniae MRSN 366562	NR-55545	2015	Africa	Urine	JAGYDO000000000	ST147	1	3	KL64	-	-	5821988	KLPN.0623.00079
Klebsiella pneumoniae MRSN 368001	NR-55546	2015	Africa	Wound	JAGYDN000000000	ST14	0	2	KL2	-	-	5740656	KLPN.0623.00090
Klebsiella pneumoniae MRSN 368320	NR-55547	2015	Africa	Blood	JAGYDM000000000	ST38	1	2	KL52	-	-	5684112	KLPN.0623.00083
Klebsiella pneumoniae MRSN 371351	NR-55548	2003	Europe	Wound	JAGYDL000000000	ST44	0	0	KL57	-	-	5494656	KLPN.0623.00096
Klebsiella pneumoniae MRSN 374613	NR-55549	2016	North America	Urine	JAGYDK000000000	ST686	1	1	KL5	-	-	5546266	KLPN.0623.00116
Klebsiella pneumoniae MRSN 375436	NR-55550	2016	North America	Urine	JAGYDJ000000000	ST13	2	3	KL3	-	-	5386050	KLPN.0623.00162
Klebsiella pneumoniae MRSN 380979	NR-55551	2016	North America	Urine	JAGYDI000000000	ST134	0	0	KL25	-	-	5522023	KLPN.0623.00161
Klebsiella pneumoniae MRSN 401050	NR-55552	2016	North America	Fluid	JAGYDH000000000	ST252	0	0	KL51	-	-	5480149	KLPN.0623.00144
Klebsiella pneumoniae MRSN 410359	NR-55553	2016	North America	Urine	JAGYDG000000000	ST471	0	1	KL57	-	-	5435350	KLPN.0623.00139
Klebsiella pneumoniae MRSN 414780	NR-55554	2016	North America	Urine	JAGYDF000000000	ST323	0	1	unknown (KL21)	-	-	5275035	KLPN.0623.00130
Klebsiella pneumoniae MRSN 430405	NR-55555	2013	Middle East	Blood	JAGYDE000000000	ST512	0	3	KL107	-	-	5633319	KLPN.0623.00077
Klebsiella pneumoniae MRSN 430414	NR-55556	2013	Middle East	Blood	JAGYDD000000000	ST11	1	3	KL15	-	-	5668783	KLPN.0623.00095
Klebsiella pneumoniae MRSN 450199	NR-55557	2017	North America	Urine	JAGYDC000000000	ST5449	0	0	KL113	-	-	5533093	KLPN.0623.00147
Klebsiella pneumoniae MRSN 468268	NR-55558	2017	North America	Urine	JAGYDB000000000	ST5450	0	1	KL58	-	-	5254213	KLPN.0623.00094
Klebsiella pneumoniae MRSN 479404	NR-55559	2017	Asia	Wound	JAGYDA000000000	ST16	1	3	KL51	-	-	5536268	KLPN.0623.00138
Klebsiella pneumoniae MRSN 499958	NR-55560	2017	North America	Urine	JAGYCZ000000000	ST551	0	1	KL10	-	-	5381033	KLPN.0623.00126
Klebsiella pneumoniae MRSN 511348	NR-55561	2014	Middle East	Unknown	JAGYCY000000000	ST14	0	3	KL2	-	-	5972067	KLPN.0623.00172
Klebsiella pneumoniae MRSN 513382	NR-55562	2014	Middle East	Unknown	JAGYCX000000000	ST342	0	0	KL30	-	-	5239231	KLPN.0623.00114
Klebsiella pneumoniae MRSN 515247	NR-55563	2016	Middle East	Unknown	JAGYCW000000000	ST23	2	2	KL1	-	-	5808587	KLPN.0623.00169
Klebsiella pneumoniae MRSN 515432	NR-55564	2014	Middle East	Unknown	JAGYCV000000000	ST1399	4	1	KL43	-	-	5874465	KLPN.0623.00178
Klebsiella pneumoniae MRSN 516635	NR-55565	2016	Middle East	Unknown	JAGYCU000000000	ST391	0	1	KL30	-	-	5698019	KLPN.0623.00128
Klebsiella pneumoniae MRSN 517281	NR-55566	2016	Middle East	Unknown	JAGYCT000000000	ST147	0	2	KL64	-	-	5540613	KLPN.0623.00155
Klebsiella pneumoniae MRSN 518712	NR-55567	2016	Middle East	Unknown	JAGYCS000000000	ST43	0	1	KL61	-	-	5501672	KLPN.0623.00166
Klebsiella pneumoniae MRSN 526410	NR-55568	2017	Europe	Urine	JAGYCR000000000	ST392	0	3	KL27	-	-	5539716	KLPN.0623.00148
Klebsiella pneumoniae MRSN 539414	NR-55569	2017	North America	Blood	JAGYCQ000000000	ST22	0	1	KL9	-	-	5287400	KLPN.0623.00089
Klebsiella pneumoniae MRSN 546733	NR-55570	2018	North America	Urine	JAGYCP000000000	ST788	0	1	KL46	-	-	5523414	KLPN.0623.00106
Klebsiella pneumoniae MRSN 560539	NR-55571	2018	North America	Urine	JAGYCO000000000	ST3050	0	2	KL36	-	-	5664056	KLPN.0623.00180
Klebsiella pneumoniae MRSN 562722	NR-55572	2018	North America	Urine	JAGYCN000000000	ST133	2	0	KL116	-	-	5621837	KLPN.0623.00170
Klebsiella pneumoniae MRSN 564304	NR-55573	2018	North America	Urine	JAGYCM000000000	ST348	0	1	KL62	-	-	5444330	KLPN.0623.00115
Klebsiella pneumoniae MRSN 572640	NR-55574	2018	North America	Blood	JAGYCL000000000	ST65	2	0	KL2	-	-	5275093	KLPN.0623.00112
Klebsiella pneumoniae MRSN 581745	NR-55575	2018	Asia	Urine	JAGYCK000000000	ST244	0	2	KL35	-	-	5886329	KLPN.0623.00174
Klebsiella pneumoniae MRSN 582610	NR-55576	2017	Asia	Respiratory	JAGYCJ000000000	ST268	5	1	KL	rmp 1; KpVP-1 (incomplete)	rmpA2_8*	5582679	KLPN.0623.00150
Klebsiella pneumoniae MRSN 583114	NR-55577	2018	Europe	Perianal	JAGYCI000000000	ST661	0	1	KL28	-	-	5294791	KLPN.0623.00103
Klebsiella pneumoniae MRSN 583141	NR-55578	2018	North America	Urine	JAGYCH000000000	ST2217	0	1	KL13	-	-	5488670	KLPN.0623.00121
Klebsiella pneumoniae MRSN 591344	NR-55579	2018	North America	Wound	JAGYCG000000000	ST636	0	0	KL61	-	-	5326883	KLPN.0623.00129
Klebsiella pneumoniae MRSN 599975	NR-55580	2018	North America	Urine	JAGYCF000000000	ST25	1	1	KL2	-	-	5589144	KLPN.0623.00157
Klebsiella pneumoniae MRSN 607210	NR-55581	2018	North America	Urine	JAGYCE000000000	ST231	0	1	KL51	-	-	5269856	KLPN.0623.00085
Klebsiella pneumoniae MRSN 613682	NR-55582	2018	Africa	Environmental	JAGYCD000000000	ST15	1	2	KL112	-	-	5781812	KLPN.0623.00084
Klebsiella pneumoniae MRSN 614201	NR-55583	2018	Africa	Environmental	JAGYCC000000000	ST1838	0	1	KL14	-	-	5629201	KLPN.0623.00076
Klebsiella pneumoniae MRSN 669448	NR-55584	2017	Europe	Blood	JAGYCB000000000	ST307	1	2	KL102	-	-	5513108	KLPN.0623.00117
Klebsiella pneumoniae MRSN 669510	NR-55585	2018	Europe	Respiratory	JAGYCA000000000	ST17	0	2	KL62	-	-	5728359	KLPN.0623.00165
Klebsiella pneumoniae MRSN 672476	NR-55586	2019	North America	Urine	JAGYBZ000000000	ST200	0	0	KL39	-	-	5128579	KLPN.0623.00100
Klebsiella pneumoniae MRSN 676980	NR-55587	2019	North America	Urine	JAGYBY000000000	ST198	0	0	KL30	-	-	5073313	KLPN.0623.00124
Klebsiella pneumoniae MRSN 680172	NR-55588	2019	North America	Urine	JAGYBX000000000	ST987	0	0	KL46	-	-	5481244	KLPN.0623.00127
Klebsiella pneumoniae MRSN 681054	NR-55589	2015	Asia	Urine	JAGYBW000000000	ST340	1	2	KL15	-	-	5424678	KLPN.0623.00081
Klebsiella pneumoniae MRSN 699478	NR-55590	2019	North America	Urine	JAGYBV000000000	ST2441	0	0	KL14	-	-	5227020	KLPN.0623.00110
Klebsiella pneumoniae MRSN 699654	NR-55591	2019	North America	Urine	JAGYBU000000000	ST1835	0	0	unknown (KL65)	-	-	5459582	KLPN.0623.00141
Klebsiella pneumoniae MRSN 702261	NR-55592	2019	Africa	Wound	JAGYBT000000000	ST711	1	1	KL54	-	-	5311625	KLPN.0623.00125
Klebsiella pneumoniae MRSN 702325	NR-55593	2019	Africa	Wound	JAGYBS000000000	ST485	1	0	KL183	-	-	5462968	KLPN.0623.00069
Klebsiella pneumoniae MRSN 728987	NR-55594	2018	Asia	Wound	JAGYBR000000000	ST70	0	1	KL122	-	-	5599539	KLPN.0623.00111
Klebsiella pneumoniae MRSN 730567	NR-55595	2019	North America	Blood	JAGYBQ000000000	ST1621	0	1	KL46	-	-	5396379	KLPN.0623.00104
Klebsiella pneumoniae MRSN 731029	NR-55596	2019	Asia	Urine	JAGYBP000000000	ST37	0	1	KL15	-	-	5624338	KLPN.0623.00164
Klebsiella pneumoniae MRSN 736213	NR-55597	2019	North America	Urine	JAGYBO000000000	ST380	5	0	KL2	rmp 2; KpVP-2	-	5453746	KLPN.0623.00158
Klebsiella pneumoniae MRSN 740795	NR-55598	2019	Europe	Respiratory	JAGYBN000000000	ST395	1	2	unknown (KL2)	-	-	5704282	KLPN.0623.00131
Klebsiella pneumoniae MRSN 742743	NR-55599	2019	North America	Blood	JAGYBM000000000	ST34	0	0	KL128	-	-	5312555	KLPN.0623.00118
Klebsiella pneumoniae MRSN 750877	NR-55600	2020	North America	Urine	JAGYBL000000000	ST461	0	0	KL62	-	-	5899390	KLPN.0623.00179
Klebsiella pneumoniae MRSN 750999	NR-55601	2020	North America	Urine	JAGYBK000000000	ST4075	0	0	KL183	-	-	5488074	KLPN.0623.00091
Klebsiella pneumoniae MRSN 752729	NR-55602	2019	Europe	Perianal	JAGYBJ000000000	ST147	4	2	KL64	rmp 1; KpVP-1	rmpA2_6*-47%	5819087	KLPN.0623.00142
Klebsiella pneumoniae MRSN 761403	NR-55603	2020	North America	Blood	JAGYBI000000000	ST258	0	3	KL107	-	-	5630496	KLPN.0623.00107

## Sheet: Table S2
Table S2. Strains belonging to other species used in this study
Strain Name	Strain #	Year	Location	Isolation	CIP #	Accession	Reference	Other information
Acinetobacter baumannii ATCC 19606	860	2014	Prague, Czech Republic	Human eye	CIP 70.34T	GCA_019331655.1		ATCC 19606;CCUG 19096;DSM 30007;IAM 12088;LMG 1041;NCTC 12156;NCIMB 12457: strain NIPH 439
Acinetobacter baumannii ATCC 17978	861	2014	Prague, Czech Republic	Human blood	CIP 53.77	GCA_013372085.1		ATCC 17978; strain NIPH 202
Acinetobacter baumannii NIPH 60	862	2014	Prague, Czech Republic	Human ear pus	CIP 110424	GCA_000368545.1		NIPH 60;, strain NIPH 1906
Acinetobacter baumannii NIPH 601	863	1994	Paris,France		CIP 110437	GCA_000369245.1		E. Juni: strain BD 413, trpE27 <- I.P. Crawford; Mutant derived from ATCC 33305
Acinetobacter baumannii AN1	331
Acinetobacter baumannii AN3	332
Acinetobacter baumannii BG1	333
Acinetobacter baumannii BG2	334
Acinetobacter baumannii FI16	335
Acinetobacter baumannii FI1	336
Acinetobacter baumannii SGR1	337
Acinetobacter baumannii PV1	338
Acinetobacter baumannii NG17	339
Acinetobacter haemolyticus ATCC 19194	864	2002	Giessen, Germany	Wastewater treatment plant	CIP 70.27	GCA_000164055.1		strain 9A01
Acinetobacter haemolyticus ATCC 17906	865	1953	Paris,France	Human, spinal fluid	CIP 64.3T			CCM 2358;CCUG 888;LMG 996;NCTC 10305;NCIMB 12458
Acinetobacter lwoffii NIPH 478	868	1970		Blood culture	CIP 110447	GCA_000369145.1		CDC: strain 7788 ; E. Kass: strain 13860
Acinetobacter lwoffii ATCC 15309	869	1969	Paris,France	Urine	CIP 110687T			ATCC 15309;DSM 2403;LMG 1029; NCTC 5866;CCUG 33984;KCTC 12407;NCIB 12456; , 1969, ATCC, Acinetobacter lwoffi <- S.D. Henriksen: strain 4233/62
Escherichia coli IAI1	4					GCA_000026265.1		Commensal;O8;Phylogenetic group B1
Escherichia coli CFT073	5					GCA_014262945.1		UPEC;O6:K2:H1;Phylogenetic group B2
Escherichia coli CFT073 ∆kpsM::Km	6						Valle et. al Proc Natl Acad Sci U S A. 2006 August 15; 103(33): 12558–12563.	Group II (ABC) capsule mutant, ΔkpsM
Klebsiella michiganensis G06	430			Human gut		ERR2221350	From HBC, Forster et al, doi: 10.1038/s41587-018-0009-7.,KL145	KL145
Klebsiella michiganensis F49	431			Human gut		ERR2221289	From HBC, Forster et al, doi: 10.1038/s41587-018-0009-7	KL145
Klebsiella michiganensis G01	432			Human gut		ERR2221335	From HBC, Forster et al, doi: 10.1038/s41587-018-0009-7., KL47	KL47
Klebsiella grimontii D29	435			Human gut		ERR2221249	From HBC, Forster et al, doi: 10.1038/s41587-018-0009-7.	KL107
Klebsiella oxytoca F37	436			Human gut		ERR2221348	From HBC, Forster et al, doi: 10.1038/s41587-018-0009-7	KL74
Klebsiella oxytoca D63	437			Human gut		ERR2221399	From HBC, Forster et al, doi: 10.1038/s41587-018-0009-7.	KL55
Klebsiella oxytoca D66	438			Human gut		ERR2221400	From HBC, Forster et al, doi: 10.1038/s41587-018-0009-7.	KL55
Klebsiella oxytoca F47	439			Human gut		ERR2221287	From HBC, Forster et al, doi: 10.1038/s41587-018-0009-7.	KL161
Klebsiella oxytoca SB4388	319	2006	Cahors, France	Human hemorrhagic colitis		This study		KL68
Klebsiella oxytoca SB4389	320	2010	Cahors, France	Human hemorrhagic colitis		This study		KL68
Klebsiella variicola F57	429					ERR2221297	From HBC, Forster et al, doi: 10.1038/s41587-018-0009-7.	KL61
Klebsiella variicola 01A065	35	1997	Austria	Human blood		GCA_900977835.1	Blin et al	KL31
Klebsiella variicola AT-22	61			Cephalotes fungus garden		NC_013850	Pinto-Tomas et al 2009	SB4767,KL134
Klebsiella variicola 342	24		USA	Corn		NC_011283	Fouts et al 2008	SB579, KL30
Klebsiella variicola OM26	826	1980	Compiegne, France		CIP 80.47	This study		KL64
Klebsiella variicola quasivariicola KpVI 08A119	39	1997	Austria	Clinical		GCA_900978035.1	Blin et al	SB33, KL51
Klebsiella variicola subsp tropica KpV CDC 4241-71	40			Environmental		GCA_900977835.1	Blin et al	SB94, KL23
Klebsiella quasipneumoniae subsp quasipneumoniae	41			Environmental		GCF_900978495.1	Blin et al	SB98, KL125
Klebsiella quasipneumoniae subsp quasipneumoniae 01A030	36	1997	Austria	Human blood		GCF_000751755.1	Blin et al	SB11, KL35
Klebsiella quasipneumoniae subsp quasipneumoniae U41	52	1990	Germany	Environmental		GCA_900978005.1	Blin et al	SB2110, KL52
Klebsiella quasipneumoniae subsp quasipneumoniae	49	2002	Netherlands	Water		GCA_900977675.1	Blin et al	SB1124, KL139
Klebsiella quasipneumoniae subsp quasipneumoniae 18A069	28	1997	Spain	Human blood		GCF_900978495.1	Blin et al	SB59, KL10
Klebsiella quasipneumoniae subsp similpneumoniae	29	2000	Netherlands	Water		GCA_900978275.1	Blin et al	SB610, KL111
Klebsiella quasipneumoniae subsp similpneumoniae 12A476	43	1998	Netherlands	Human blood		GCA_900977875.1	Blin et al	SB203, KL61
Klebsiella quasipneumoniae subsp similpneumoniae	60		France	Liver abscess	CIP 110288	GCA_900978135.1	Blin et al	SB4697, KL57
Klebsiella quasipneumoniae subsp similpneumoniae	38	1997	German	Human		GCA_000613225.1	Blin et al	SB30, KL53
Klebsiella quasipneumoniae subsp similpneumoniae	42	1997	Greece	Human blood		GCA_900977715.1	Blin et al	SB164, KL123
Klebsiella quasipneumoniae subsp similpneumoniae	214	2016	Cambodia	Rectal swab		This study	Buffet et al	SB5711, KL1

## Sheet: TableS4
Strain	Species	Serotype	ASM.CutOff	ASM.GLM	ASM.Shannon	Biofilm.CutOff	Biofilm.GLM	Biofilm.Shannon	LB.CutOff	LB.GLM	LB.Shannon	M02.CutOff	M02.GLM	M02.Shannon
109	Kpn	KL31							Heterogeneous	Heterogeneous	Heterogeneous
208	Kpn	KL111	Heterogeneous	Heterogeneous	Heterogeneous	Non-heterogeneous	Non-heterogeneous	Non-heterogeneous	Heterogeneous	Heterogeneous	Heterogeneous	Non-heterogeneous	Non-heterogeneous	Non-heterogeneous
209	Kpn	KL1	Non-heterogeneous	Non-heterogeneous	Non-heterogeneous	Non-heterogeneous	Non-heterogeneous	Non-heterogeneous	Non-heterogeneous	Non-heterogeneous	Non-heterogeneous	Non-heterogeneous	Non-heterogeneous	Non-heterogeneous
210	Kpn	KL24	Non-heterogeneous	Non-heterogeneous	Non-heterogeneous				Non-heterogeneous	Non-heterogeneous	Non-heterogeneous	Non-heterogeneous	Non-heterogeneous	Non-heterogeneous
211	Kpn	KL30	Non-heterogeneous	Non-heterogeneous	Non-heterogeneous				Heterogeneous	Heterogeneous	Heterogeneous	Non-heterogeneous	Non-heterogeneous	Non-heterogeneous
212	Kpn	KL30	Non-heterogeneous	Non-heterogeneous	Non-heterogeneous				Non-heterogeneous	Non-heterogeneous	Non-heterogeneous
213	Kpn	KL107	Non-heterogeneous	Non-heterogeneous	Heterogeneous	Non-heterogeneous	Heterogeneous	Heterogeneous	Heterogeneous	Heterogeneous	Heterogeneous	Non-heterogeneous	Non-heterogeneous	Non-heterogeneous
214	Kqs	KL1	Non-heterogeneous	Non-heterogeneous	Non-heterogeneous				Non-heterogeneous	Non-heterogeneous	Non-heterogeneous	Non-heterogeneous	Non-heterogeneous	Non-heterogeneous
23	Kpn	KL52	Heterogeneous	Heterogeneous	Heterogeneous	Heterogeneous	Heterogeneous	Heterogeneous	Heterogeneous	Heterogeneous	Heterogeneous	Non-heterogeneous	Non-heterogeneous	Heterogeneous
24	Kva	KL30	Non-heterogeneous	Non-heterogeneous	Non-heterogeneous				Non-heterogeneous	Non-heterogeneous	Non-heterogeneous	Non-heterogeneous	Non-heterogeneous	Non-heterogeneous
25	Kpn	KL2	Non-heterogeneous	Non-heterogeneous	Non-heterogeneous				Non-heterogeneous	Non-heterogeneous	Non-heterogeneous	Non-heterogeneous	Non-heterogeneous	Non-heterogeneous
26	Kpn	KL2	Heterogeneous	Heterogeneous	Heterogeneous	Non-heterogeneous	Non-heterogeneous	Non-heterogeneous	Heterogeneous	Heterogeneous	Heterogeneous	Heterogeneous	Heterogeneous	Heterogeneous
27	Kpn	KL1	Non-heterogeneous	Non-heterogeneous	Non-heterogeneous				Non-heterogeneous	Non-heterogeneous	Non-heterogeneous	Non-heterogeneous	Non-heterogeneous	Non-heterogeneous
274	Kpn	KL3							Non-heterogeneous	Non-heterogeneous	Non-heterogeneous
275	Kpn	KL3	Heterogeneous	Heterogeneous	Heterogeneous				Non-heterogeneous	Non-heterogeneous	Non-heterogeneous	Non-heterogeneous	Non-heterogeneous	Non-heterogeneous
276	Kpn	KL3	Non-heterogeneous	Non-heterogeneous	Non-heterogeneous				Non-heterogeneous	Non-heterogeneous	Non-heterogeneous	Non-heterogeneous	Non-heterogeneous	Non-heterogeneous
28	Kqq	KL10							Non-heterogeneous	Non-heterogeneous	Non-heterogeneous	Non-heterogeneous	Non-heterogeneous	Non-heterogeneous
29	Kqs	KL111	Non-heterogeneous	Non-heterogeneous	Non-heterogeneous				Non-heterogeneous	Non-heterogeneous	Heterogeneous	Non-heterogeneous	Non-heterogeneous	Non-heterogeneous
316	Kpn	KL1							Non-heterogeneous	Non-heterogeneous	Non-heterogeneous
317	Kpn	KL2							Non-heterogeneous	Non-heterogeneous	Non-heterogeneous
318	Kpn	KL2	Non-heterogeneous	Non-heterogeneous	Heterogeneous	Non-heterogeneous	Non-heterogeneous	Non-heterogeneous	Non-heterogeneous	Non-heterogeneous	Heterogeneous	Non-heterogeneous	Non-heterogeneous	Non-heterogeneous
319	Kox	KL68							Non-heterogeneous	Heterogeneous	Heterogeneous
320	Kox	KL68	Heterogeneous	Heterogeneous	Heterogeneous	Heterogeneous	Heterogeneous	Heterogeneous	Heterogeneous	Heterogeneous	Heterogeneous	Heterogeneous	Heterogeneous	Heterogeneous
321	Kpn	KL20							Non-heterogeneous	Non-heterogeneous	Non-heterogeneous
322	Kpn	KL38							Heterogeneous	Heterogeneous	Heterogeneous
323	Kpn	KL42							Non-heterogeneous	Non-heterogeneous	Heterogeneous
35	Kva	KL31	Non-heterogeneous	Non-heterogeneous	Non-heterogeneous	Non-heterogeneous	Non-heterogeneous	Non-heterogeneous	Heterogeneous	Heterogeneous	Heterogeneous	Non-heterogeneous	Heterogeneous	Heterogeneous
36	Kqq	KL35							Non-heterogeneous	Heterogeneous	Heterogeneous	Non-heterogeneous	Non-heterogeneous	Non-heterogeneous
37	Kpn	KL24	Non-heterogeneous	Non-heterogeneous	Non-heterogeneous	Heterogeneous	Non-heterogeneous	Heterogeneous	Non-heterogeneous	Non-heterogeneous	Non-heterogeneous	Non-heterogeneous	Heterogeneous	Heterogeneous
38	Kqs	KL53							Heterogeneous	Heterogeneous	Heterogeneous
39	KpV	KL51							Heterogeneous	Heterogeneous	Heterogeneous
40	KpVI	KL23							Heterogeneous	Heterogeneous	Heterogeneous
41	Kqq	KL125							Non-heterogeneous	Non-heterogeneous	Non-heterogeneous
42	Kqs	KL123							Heterogeneous	Heterogeneous	Heterogeneous	Non-heterogeneous	Heterogeneous	Heterogeneous
429	Kva	KL61	Heterogeneous	Heterogeneous	Heterogeneous	Non-heterogeneous	Non-heterogeneous	Non-heterogeneous	Heterogeneous	Heterogeneous	Heterogeneous	Non-heterogeneous	Non-heterogeneous	Non-heterogeneous
43	Kqs	KL61							Heterogeneous	Heterogeneous	Heterogeneous
430	Kmi	KL145	Non-heterogeneous	Non-heterogeneous	Non-heterogeneous	Non-heterogeneous	Non-heterogeneous	Heterogeneous	Non-heterogeneous	Non-heterogeneous	Non-heterogeneous	Heterogeneous	Heterogeneous	Heterogeneous
431	Kmi	KL145							Non-heterogeneous	Non-heterogeneous	Non-heterogeneous
432	Kmi	KL47	Heterogeneous	Heterogeneous	Heterogeneous	Non-heterogeneous	Non-heterogeneous	Non-heterogeneous	Heterogeneous	Heterogeneous	Heterogeneous	Non-heterogeneous	Non-heterogeneous	Non-heterogeneous
433	Kpn	KL31	Heterogeneous	Heterogeneous	Heterogeneous	Heterogeneous	Heterogeneous	Heterogeneous	Heterogeneous	Heterogeneous	Heterogeneous	Non-heterogeneous	Non-heterogeneous	Heterogeneous
434	Kpn	KL31							Heterogeneous	Heterogeneous	Heterogeneous
435	Kgr	KL107	Non-heterogeneous	Non-heterogeneous	Non-heterogeneous				Non-heterogeneous	Non-heterogeneous	Non-heterogeneous	Non-heterogeneous	Non-heterogeneous	Heterogeneous
436	Kox	KL74							Heterogeneous	Heterogeneous	Heterogeneous	Heterogeneous	Non-heterogeneous	Heterogeneous
437	Kox	KL55	Non-heterogeneous	Non-heterogeneous	Non-heterogeneous	Heterogeneous	Non-heterogeneous	Heterogeneous	Non-heterogeneous	Non-heterogeneous	Non-heterogeneous	Heterogeneous	Heterogeneous	Heterogeneous
438	Kox	KL55							Non-heterogeneous	Non-heterogeneous	Non-heterogeneous
439	Kox	KL161							Heterogeneous	Non-heterogeneous	Heterogeneous	Heterogeneous	Heterogeneous	Heterogeneous
44	Kpn	KL111	Non-heterogeneous	Non-heterogeneous	Non-heterogeneous				Non-heterogeneous	Non-heterogeneous	Non-heterogeneous	Non-heterogeneous	Non-heterogeneous	Non-heterogeneous
45	Kpn	KL116							Non-heterogeneous	Non-heterogeneous	Non-heterogeneous
46	Kpn	KL124	Non-heterogeneous	Heterogeneous	Heterogeneous	Non-heterogeneous	Non-heterogeneous	Non-heterogeneous	Heterogeneous	Heterogeneous	Heterogeneous	Non-heterogeneous	Non-heterogeneous	Non-heterogeneous
47	Kpn	KL124	Non-heterogeneous	Heterogeneous	Heterogeneous	Non-heterogeneous	Non-heterogeneous	Non-heterogeneous	Heterogeneous	Heterogeneous	Heterogeneous	Non-heterogeneous	Non-heterogeneous	Non-heterogeneous
473	Kqs	unknown	Non-heterogeneous	Non-heterogeneous	Heterogeneous				Non-heterogeneous	Non-heterogeneous	Heterogeneous	Heterogeneous	Heterogeneous	Heterogeneous
48	Kpn	KL2				Heterogeneous	Heterogeneous	Heterogeneous	Heterogeneous	Heterogeneous	Heterogeneous
486	Kpn	unknown	Non-heterogeneous	Non-heterogeneous	Non-heterogeneous				Heterogeneous	Heterogeneous	Heterogeneous	Non-heterogeneous	Non-heterogeneous	Non-heterogeneous
49	Kqq	KL138							Non-heterogeneous	Non-heterogeneous	Non-heterogeneous
50	Kpn	KL8				Heterogeneous	Heterogeneous	Heterogeneous	Non-heterogeneous	Non-heterogeneous	Heterogeneous
51	Kpn	KL24	Non-heterogeneous	Non-heterogeneous	Non-heterogeneous	Heterogeneous	Non-heterogeneous	Heterogeneous	Non-heterogeneous	Non-heterogeneous	Non-heterogeneous	Heterogeneous	Heterogeneous	Heterogeneous
52	Kqq	KL52							Non-heterogeneous	Non-heterogeneous	Heterogeneous	Heterogeneous	Heterogeneous	Heterogeneous
54	Kpn	KL2							Heterogeneous	Non-heterogeneous	Heterogeneous
55	Kpn	KL2	Non-heterogeneous	Non-heterogeneous	Heterogeneous	Non-heterogeneous	Non-heterogeneous	Non-heterogeneous	Non-heterogeneous	Non-heterogeneous	Non-heterogeneous	Non-heterogeneous	Heterogeneous	Heterogeneous
56	Kpn	KL1	Non-heterogeneous	Non-heterogeneous	Non-heterogeneous	Non-heterogeneous	Non-heterogeneous	Non-heterogeneous	Non-heterogeneous	Non-heterogeneous	Non-heterogeneous	Non-heterogeneous	Heterogeneous	Heterogeneous
57	Kpn	KL2				Heterogeneous	Heterogeneous	Heterogeneous	Non-heterogeneous	Non-heterogeneous	Non-heterogeneous
578	Kpn	KL30				Heterogeneous	Heterogeneous	Heterogeneous	Non-heterogeneous	Non-heterogeneous	Heterogeneous
579	Kpn	KL107				Non-heterogeneous	Non-heterogeneous	Non-heterogeneous	Non-heterogeneous	Non-heterogeneous	Non-heterogeneous
58	Kpn	KL2				Non-heterogeneous	Non-heterogeneous	Non-heterogeneous	Non-heterogeneous	Non-heterogeneous	Non-heterogeneous
580	Kpn	KL64				Heterogeneous	Non-heterogeneous	Non-heterogeneous	Non-heterogeneous	Heterogeneous	Heterogeneous
581	Kpn	KL51				Heterogeneous	Heterogeneous	Heterogeneous	Non-heterogeneous	Heterogeneous	Heterogeneous
59	Kpn	KL2							Non-heterogeneous	Non-heterogeneous	Non-heterogeneous
60	Kqs	KL57	Heterogeneous	Heterogeneous	Heterogeneous	Heterogeneous	Non-heterogeneous	Non-heterogeneous	Heterogeneous	Heterogeneous	Heterogeneous	Non-heterogeneous	Non-heterogeneous	Non-heterogeneous
61	Kva	KL134	Heterogeneous	Non-heterogeneous	Heterogeneous	Non-heterogeneous	Non-heterogeneous	Non-heterogeneous	Heterogeneous	Heterogeneous	Heterogeneous	Non-heterogeneous	Non-heterogeneous	Non-heterogeneous
62	Kpn	KL107	Heterogeneous	Heterogeneous	Heterogeneous	Non-heterogeneous	Non-heterogeneous	Non-heterogeneous	Heterogeneous	Heterogeneous	Heterogeneous	Non-heterogeneous	Non-heterogeneous	Heterogeneous
63	Kpn	KL107	Non-heterogeneous	Non-heterogeneous	Heterogeneous	Heterogeneous	Heterogeneous	Heterogeneous	Non-heterogeneous	Non-heterogeneous	Non-heterogeneous	Heterogeneous	Heterogeneous	Heterogeneous
822	Kpn	KL122	Heterogeneous	Heterogeneous	Heterogeneous	Heterogeneous	Non-heterogeneous	Heterogeneous	Heterogeneous	Heterogeneous	Heterogeneous	Non-heterogeneous	Non-heterogeneous	Heterogeneous
823	Kpn	KL3	Non-heterogeneous	Non-heterogeneous	Non-heterogeneous				Non-heterogeneous	Non-heterogeneous	Heterogeneous	Non-heterogeneous	Non-heterogeneous	Non-heterogeneous
824	Kpn	KL3	Non-heterogeneous	Non-heterogeneous	Non-heterogeneous				Non-heterogeneous	Non-heterogeneous	Non-heterogeneous
825	Kpn	KL7	Non-heterogeneous	Non-heterogeneous	Non-heterogeneous				Non-heterogeneous	Non-heterogeneous	Heterogeneous	Non-heterogeneous	Heterogeneous	Heterogeneous
826	Kva	KL64	Non-heterogeneous	Non-heterogeneous	Non-heterogeneous	Non-heterogeneous	Non-heterogeneous	Non-heterogeneous	Heterogeneous	Heterogeneous	Heterogeneous	Non-heterogeneous	Non-heterogeneous	Non-heterogeneous
827	Kpn	KL20	Non-heterogeneous	Non-heterogeneous	Non-heterogeneous				Non-heterogeneous	Non-heterogeneous	Non-heterogeneous	Non-heterogeneous	Non-heterogeneous	Non-heterogeneous
828	Kpn	KL23	Non-heterogeneous	Non-heterogeneous	Non-heterogeneous				Non-heterogeneous	Non-heterogeneous	Heterogeneous	Non-heterogeneous	Non-heterogeneous	Heterogeneous
829	Kpn	KL2	Non-heterogeneous	Non-heterogeneous	Non-heterogeneous				Heterogeneous	Non-heterogeneous	Heterogeneous
830	Kpn	KL61	Heterogeneous	Heterogeneous	Heterogeneous	Heterogeneous	Non-heterogeneous	Heterogeneous	Heterogeneous	Heterogeneous	Heterogeneous	Non-heterogeneous	Non-heterogeneous	Non-heterogeneous
831	Kpn	KL2	Non-heterogeneous	Non-heterogeneous	Non-heterogeneous				Non-heterogeneous	Non-heterogeneous	Heterogeneous	Non-heterogeneous	Non-heterogeneous	Non-heterogeneous
832	Kpn	KL8	Heterogeneous	Heterogeneous	Heterogeneous				Non-heterogeneous	Non-heterogeneous	Non-heterogeneous	Non-heterogeneous	Non-heterogeneous	Non-heterogeneous
833	Kpn	KL2	Heterogeneous	Heterogeneous	Heterogeneous	Non-heterogeneous	Non-heterogeneous	Non-heterogeneous	Heterogeneous	Heterogeneous	Heterogeneous	Non-heterogeneous	Non-heterogeneous	Non-heterogeneous
834	Kpn	KL2	Non-heterogeneous	Non-heterogeneous	Non-heterogeneous				Non-heterogeneous	Non-heterogeneous	Non-heterogeneous
835	Kpn	KL22	Non-heterogeneous	Non-heterogeneous	Non-heterogeneous				Non-heterogeneous	Non-heterogeneous	Non-heterogeneous
836	Kpn	KL5	Non-heterogeneous	Non-heterogeneous	Non-heterogeneous				Non-heterogeneous	Non-heterogeneous	Non-heterogeneous
NR-55504	Kpn	KL25	Non-heterogeneous	Non-heterogeneous	Non-heterogeneous	Non-heterogeneous	Non-heterogeneous	Non-heterogeneous	Heterogeneous	Non-heterogeneous	Heterogeneous	Non-heterogeneous	Non-heterogeneous	Non-heterogeneous
NR-55505	Kpn	KL31	Heterogeneous	Non-heterogeneous	Heterogeneous	Non-heterogeneous	Non-heterogeneous	Heterogeneous	Non-heterogeneous	Non-heterogeneous	Non-heterogeneous	Non-heterogeneous	Non-heterogeneous	Non-heterogeneous
NR-55506	Kpn	KL38	Heterogeneous	Non-heterogeneous	Heterogeneous	Heterogeneous	Heterogeneous	Heterogeneous	Heterogeneous	Non-heterogeneous	Heterogeneous	Heterogeneous	Heterogeneous	Heterogeneous
NR-55507	Kpn	KL38	Non-heterogeneous	Non-heterogeneous	Non-heterogeneous	Heterogeneous	Heterogeneous	Heterogeneous	Non-heterogeneous	Non-heterogeneous	Non-heterogeneous	Non-heterogeneous	Non-heterogeneous	Non-heterogeneous
NR-55508	Kpn	KL148	Heterogeneous	Heterogeneous	Heterogeneous	Heterogeneous	Heterogeneous	Heterogeneous	Heterogeneous	Heterogeneous	Heterogeneous	Heterogeneous	Heterogeneous	Heterogeneous
NR-55509	Kpn	KL30	Heterogeneous	Heterogeneous	Heterogeneous	Non-heterogeneous	Non-heterogeneous	Non-heterogeneous	Heterogeneous	Heterogeneous	Heterogeneous	Non-heterogeneous	Heterogeneous	Heterogeneous
NR-55510	Kpn	KL62	Non-heterogeneous	Non-heterogeneous	Heterogeneous	Heterogeneous	Heterogeneous	Heterogeneous	Heterogeneous	Heterogeneous	Heterogeneous	Non-heterogeneous	Non-heterogeneous	Non-heterogeneous
NR-55511	Kpn	KL17	Heterogeneous	Heterogeneous	Heterogeneous	Non-heterogeneous	Non-heterogeneous	Heterogeneous	Heterogeneous	Heterogeneous	Heterogeneous	Heterogeneous	Heterogeneous	Heterogeneous
NR-55512	Kpn	KL3				Non-heterogeneous	Non-heterogeneous	Non-heterogeneous	Heterogeneous	Heterogeneous	Heterogeneous	Heterogeneous	Heterogeneous	Heterogeneous
NR-55513	Kpn	KL25				Heterogeneous	Heterogeneous	Heterogeneous	Heterogeneous	Heterogeneous	Heterogeneous	Non-heterogeneous	Non-heterogeneous	Heterogeneous
NR-55514	Kpn	KL23				Heterogeneous	Heterogeneous	Heterogeneous	Heterogeneous	Heterogeneous	Heterogeneous	Heterogeneous	Heterogeneous	Heterogeneous
NR-55515	Kpn	KL10	Heterogeneous	Non-heterogeneous	Heterogeneous	Heterogeneous	Heterogeneous	Heterogeneous	Heterogeneous	Non-heterogeneous	Heterogeneous	Heterogeneous	Heterogeneous	Heterogeneous
NR-55516	Kpn	KL3	Non-heterogeneous	Non-heterogeneous	Non-heterogeneous	Non-heterogeneous	Non-heterogeneous	Non-heterogeneous	Non-heterogeneous	Non-heterogeneous	Heterogeneous	Heterogeneous	Heterogeneous	Heterogeneous
NR-55517	Kpn	KL17	Non-heterogeneous	Non-heterogeneous	Non-heterogeneous	Heterogeneous	Heterogeneous	Heterogeneous	Non-heterogeneous	Non-heterogeneous	Non-heterogeneous	Heterogeneous	Non-heterogeneous	Heterogeneous
NR-55518	Kpn	KL142	Heterogeneous	Heterogeneous	Heterogeneous	Non-heterogeneous	Heterogeneous	Heterogeneous	Non-heterogeneous	Non-heterogeneous	Heterogeneous	Non-heterogeneous	Non-heterogeneous	Non-heterogeneous
NR-55519	Kpn	KL60	Heterogeneous	Heterogeneous	Heterogeneous	Heterogeneous	Heterogeneous	Heterogeneous	Heterogeneous	Heterogeneous	Heterogeneous	Heterogeneous	Heterogeneous	Heterogeneous
NR-55520	Kpn	KL62	Heterogeneous	Non-heterogeneous	Non-heterogeneous	Heterogeneous	Non-heterogeneous	Heterogeneous	Non-heterogeneous	Non-heterogeneous	Non-heterogeneous	Non-heterogeneous	Non-heterogeneous	Non-heterogeneous
NR-55521	Kpn	KL63	Heterogeneous	Heterogeneous	Heterogeneous	Non-heterogeneous	Non-heterogeneous	Non-heterogeneous	Heterogeneous	Heterogeneous	Heterogeneous	Non-heterogeneous	Non-heterogeneous	Non-heterogeneous
NR-55522	Kpn	KL42	Heterogeneous	Non-heterogeneous	Heterogeneous	Heterogeneous	Heterogeneous	Heterogeneous	Heterogeneous	Heterogeneous	Heterogeneous	Non-heterogeneous	Heterogeneous	Heterogeneous
NR-55523	Kpn	KL63	Heterogeneous	Heterogeneous	Heterogeneous	Non-heterogeneous	Non-heterogeneous	Heterogeneous	Heterogeneous	Heterogeneous	Heterogeneous	Non-heterogeneous	Non-heterogeneous	Non-heterogeneous
NR-55524	Kpn	KL2	Heterogeneous	Heterogeneous	Heterogeneous	Non-heterogeneous	Non-heterogeneous	Non-heterogeneous	Non-heterogeneous	Non-heterogeneous	Non-heterogeneous	Non-heterogeneous	Non-heterogeneous	Heterogeneous
NR-55525	Kpn	KL14	Non-heterogeneous	Non-heterogeneous	Non-heterogeneous	Non-heterogeneous	Non-heterogeneous	Heterogeneous	Non-heterogeneous	Non-heterogeneous	Non-heterogeneous	Heterogeneous	Non-heterogeneous	Heterogeneous
NR-55526	Kpn	KL28	Non-heterogeneous	Non-heterogeneous	Non-heterogeneous	Heterogeneous	Heterogeneous	Heterogeneous	Non-heterogeneous	Non-heterogeneous	Non-heterogeneous	Non-heterogeneous	Non-heterogeneous	Non-heterogeneous
NR-55527	Kpn	KL24	Heterogeneous	Heterogeneous	Heterogeneous	Heterogeneous	Heterogeneous	Heterogeneous	Heterogeneous	Heterogeneous	Heterogeneous	Heterogeneous	Heterogeneous	Heterogeneous
NR-55528	Kpn	KL28	Heterogeneous	Non-heterogeneous	Heterogeneous	Heterogeneous	Heterogeneous	Heterogeneous	Heterogeneous	Non-heterogeneous	Heterogeneous	Heterogeneous	Heterogeneous	Heterogeneous
NR-55529	Kpn	KL105	Non-heterogeneous	Non-heterogeneous	Non-heterogeneous	Non-heterogeneous	Non-heterogeneous	Non-heterogeneous	Non-heterogeneous	Non-heterogeneous	Non-heterogeneous	Non-heterogeneous	Non-heterogeneous	Non-heterogeneous
NR-55530	Kpn	KL151	Non-heterogeneous	Non-heterogeneous	Heterogeneous	Heterogeneous	Heterogeneous	Heterogeneous	Non-heterogeneous	Non-heterogeneous	Non-heterogeneous	Heterogeneous	Non-heterogeneous	Heterogeneous
NR-55531	Kpn	KL102	Non-heterogeneous	Non-heterogeneous	Non-heterogeneous	Heterogeneous	Non-heterogeneous	Heterogeneous	Non-heterogeneous	Non-heterogeneous	Non-heterogeneous	Heterogeneous	Non-heterogeneous	Heterogeneous
NR-55532	Kpn	KL30	Non-heterogeneous	Non-heterogeneous	Non-heterogeneous	Heterogeneous	Heterogeneous	Heterogeneous	Non-heterogeneous	Non-heterogeneous	Non-heterogeneous	Heterogeneous	Heterogeneous	Heterogeneous
NR-55533	Kpn	KL52	Heterogeneous	Non-heterogeneous	Heterogeneous	Heterogeneous	Heterogeneous	Heterogeneous	Non-heterogeneous	Non-heterogeneous	Non-heterogeneous	Heterogeneous	Heterogeneous	Heterogeneous
NR-55534	Kpn	KL19	Heterogeneous	Heterogeneous	Heterogeneous	Heterogeneous	Heterogeneous	Heterogeneous	Non-heterogeneous	Non-heterogeneous	Non-heterogeneous	Heterogeneous	Heterogeneous	Heterogeneous
NR-55535	Kpn	KL30	Heterogeneous	Heterogeneous	Heterogeneous	Non-heterogeneous	Non-heterogeneous	Non-heterogeneous	Heterogeneous	Non-heterogeneous	Heterogeneous	Non-heterogeneous	Non-heterogeneous	Non-heterogeneous
NR-55536	Kpn	KL69	Non-heterogeneous	Non-heterogeneous	Non-heterogeneous	Heterogeneous	Heterogeneous	Heterogeneous	Non-heterogeneous	Non-heterogeneous	Non-heterogeneous	Non-heterogeneous	Non-heterogeneous	Non-heterogeneous
NR-55537	Kpn	KL60	Non-heterogeneous	Non-heterogeneous	Non-heterogeneous	Heterogeneous	Heterogeneous	Heterogeneous	Non-heterogeneous	Non-heterogeneous	Non-heterogeneous	Non-heterogeneous	Non-heterogeneous	Heterogeneous
NR-55538	Kpn	KL3	Heterogeneous	Heterogeneous	Heterogeneous	Non-heterogeneous	Heterogeneous	Heterogeneous	Non-heterogeneous	Non-heterogeneous	Heterogeneous	Non-heterogeneous	Heterogeneous	Heterogeneous
NR-55539	Kpn	KL154	Heterogeneous	Heterogeneous	Heterogeneous	Heterogeneous	Heterogeneous	Heterogeneous	Heterogeneous	Heterogeneous	Heterogeneous	Heterogeneous	Heterogeneous	Heterogeneous
NR-55540	Kpn	KL146	Non-heterogeneous	Non-heterogeneous	Non-heterogeneous	Non-heterogeneous	Non-heterogeneous	Non-heterogeneous	Non-heterogeneous	Non-heterogeneous	Non-heterogeneous	Non-heterogeneous	Non-heterogeneous	Non-heterogeneous
NR-55541	Kpn	KL27	Heterogeneous	Heterogeneous	Heterogeneous	Heterogeneous	Heterogeneous	Heterogeneous	Heterogeneous	Heterogeneous	Heterogeneous	Non-heterogeneous	Non-heterogeneous	Heterogeneous
NR-55542	Kpn	KL15	Non-heterogeneous	Non-heterogeneous	Non-heterogeneous	Heterogeneous	Heterogeneous	Heterogeneous	Non-heterogeneous	Non-heterogeneous	Non-heterogeneous	Heterogeneous	Non-heterogeneous	Heterogeneous
NR-55543	Kpn	KL125	Heterogeneous	Heterogeneous	Heterogeneous	Non-heterogeneous	Non-heterogeneous	Heterogeneous	Heterogeneous	Heterogeneous	Heterogeneous	Heterogeneous	Non-heterogeneous	Heterogeneous
NR-55544	Kpn	KL51	Heterogeneous	Heterogeneous	Heterogeneous	Heterogeneous	Heterogeneous	Heterogeneous	Heterogeneous	Heterogeneous	Heterogeneous	Heterogeneous	Heterogeneous	Heterogeneous
NR-55545	Kpn	KL64				Heterogeneous	Non-heterogeneous	Heterogeneous	Non-heterogeneous	Heterogeneous	Heterogeneous	Non-heterogeneous	Non-heterogeneous	Non-heterogeneous
NR-55546	Kpn	KL2							Heterogeneous	Heterogeneous	Heterogeneous	Non-heterogeneous	Heterogeneous	Heterogeneous
NR-55547	Kpn	KL52				Heterogeneous	Non-heterogeneous	Heterogeneous	Heterogeneous	Non-heterogeneous	Heterogeneous	Heterogeneous	Heterogeneous	Heterogeneous
NR-55548	Kpn	KL57							Heterogeneous	Heterogeneous	Heterogeneous	Non-heterogeneous	Non-heterogeneous	Non-heterogeneous
NR-55549	Kpn	KL5							Heterogeneous	Non-heterogeneous	Heterogeneous	Non-heterogeneous	Heterogeneous	Heterogeneous
NR-55550	Kpn	KL3				Heterogeneous	Heterogeneous	Heterogeneous	Non-heterogeneous	Non-heterogeneous	Heterogeneous	Non-heterogeneous	Non-heterogeneous	Heterogeneous
NR-55551	Kpn	KL25	Heterogeneous	Heterogeneous	Heterogeneous	Heterogeneous	Heterogeneous	Heterogeneous	Heterogeneous	Heterogeneous	Heterogeneous	Heterogeneous	Heterogeneous	Heterogeneous
NR-55552	Kpn	KL51	Non-heterogeneous	Non-heterogeneous	Non-heterogeneous	Non-heterogeneous	Non-heterogeneous	Non-heterogeneous	Heterogeneous	Heterogeneous	Heterogeneous	Non-heterogeneous	Non-heterogeneous	Non-heterogeneous
NR-55553	Kpn	KL57	Non-heterogeneous	Non-heterogeneous	Non-heterogeneous	Non-heterogeneous	Non-heterogeneous	Heterogeneous	Non-heterogeneous	Non-heterogeneous	Non-heterogeneous	Non-heterogeneous	Non-heterogeneous	Non-heterogeneous
NR-55554	Kpn	KL21							Non-heterogeneous	Non-heterogeneous	Non-heterogeneous
NR-55555	Kpn	KL107	Heterogeneous	Heterogeneous	Heterogeneous	Heterogeneous	Heterogeneous	Heterogeneous	Heterogeneous	Heterogeneous	Heterogeneous	Heterogeneous	Heterogeneous	Heterogeneous
NR-55556	Kpn	KL15	Heterogeneous	Non-heterogeneous	Heterogeneous	Heterogeneous	Non-heterogeneous	Heterogeneous	Non-heterogeneous	Non-heterogeneous	Non-heterogeneous	Heterogeneous	Heterogeneous	Heterogeneous
NR-55557	Kpn	KL113	Heterogeneous	Heterogeneous	Heterogeneous	Heterogeneous	Heterogeneous	Heterogeneous	Heterogeneous	Heterogeneous	Heterogeneous	Non-heterogeneous	Non-heterogeneous	Non-heterogeneous
NR-55558	Kpn	KL58	Non-heterogeneous	Non-heterogeneous	Non-heterogeneous	Heterogeneous	Heterogeneous	Heterogeneous	Non-heterogeneous	Non-heterogeneous	Non-heterogeneous	Non-heterogeneous	Non-heterogeneous	Non-heterogeneous
NR-55559	Kpn	KL51				Heterogeneous	Heterogeneous	Heterogeneous	Heterogeneous	Heterogeneous	Heterogeneous	Heterogeneous	Heterogeneous	Heterogeneous
NR-55560	Kpn	KL10				Heterogeneous	Heterogeneous	Heterogeneous	Non-heterogeneous	Non-heterogeneous	Heterogeneous	Heterogeneous	Heterogeneous	Heterogeneous
NR-55561	Kpn	KL2				Non-heterogeneous	Non-heterogeneous	Non-heterogeneous	Heterogeneous	Heterogeneous	Heterogeneous	Non-heterogeneous	Non-heterogeneous	Non-heterogeneous
NR-55562	Kpn	KL30				Non-heterogeneous	Non-heterogeneous	Non-heterogeneous	Heterogeneous	Heterogeneous	Heterogeneous	Non-heterogeneous	Non-heterogeneous	Non-heterogeneous
NR-55563	Kpn	KL1				Non-heterogeneous	Non-heterogeneous	Non-heterogeneous	Non-heterogeneous	Non-heterogeneous	Non-heterogeneous	Non-heterogeneous	Non-heterogeneous	Non-heterogeneous
NR-55564	Kpn	KL43				Heterogeneous	Heterogeneous	Heterogeneous	Heterogeneous	Heterogeneous	Heterogeneous	Heterogeneous	Heterogeneous	Heterogeneous
NR-55565	Kpn	KL30				Non-heterogeneous	Non-heterogeneous	Non-heterogeneous	Heterogeneous	Heterogeneous	Heterogeneous	Non-heterogeneous	Non-heterogeneous	Non-heterogeneous
NR-55566	Kpn	KL64				Non-heterogeneous	Non-heterogeneous	Heterogeneous	Heterogeneous	Non-heterogeneous	Heterogeneous	Non-heterogeneous	Non-heterogeneous	Non-heterogeneous
NR-55567	Kpn	KL61				Heterogeneous	Heterogeneous	Heterogeneous	Heterogeneous	Heterogeneous	Heterogeneous	Non-heterogeneous	Non-heterogeneous	Non-heterogeneous
NR-55568	Kpn	KL27				Heterogeneous	Heterogeneous	Heterogeneous	Non-heterogeneous	Non-heterogeneous	Non-heterogeneous	Heterogeneous	Heterogeneous	Heterogeneous
NR-55569	Kpn	KL9				Heterogeneous	Heterogeneous	Heterogeneous	Heterogeneous	Heterogeneous	Heterogeneous	Heterogeneous	Heterogeneous	Heterogeneous
NR-55570	Kpn	KL46				Heterogeneous	Heterogeneous	Heterogeneous	Heterogeneous	Heterogeneous	Heterogeneous	Non-heterogeneous	Non-heterogeneous	Heterogeneous
NR-55571	Kpn	KL36				Non-heterogeneous	Non-heterogeneous	Heterogeneous	Non-heterogeneous	Non-heterogeneous	Non-heterogeneous	Non-heterogeneous	Non-heterogeneous	Non-heterogeneous
NR-55572	Kpn	KL66				Heterogeneous	Heterogeneous	Heterogeneous	Heterogeneous	Heterogeneous	Heterogeneous	Heterogeneous	Heterogeneous	Heterogeneous
NR-55573	Kpn	KL62				Non-heterogeneous	Heterogeneous	Non-heterogeneous	Non-heterogeneous	Non-heterogeneous	Heterogeneous	Non-heterogeneous	Non-heterogeneous	Non-heterogeneous
NR-55574	Kpn	KL2				Heterogeneous	Heterogeneous	Heterogeneous	Heterogeneous	Heterogeneous	Heterogeneous	Heterogeneous	Heterogeneous	Heterogeneous
NR-55575	Kpn	KL35							Non-heterogeneous	Non-heterogeneous	Heterogeneous	Non-heterogeneous	Non-heterogeneous	Non-heterogeneous
NR-55576	Kpn	KL20				Non-heterogeneous	Heterogeneous	Heterogeneous	Non-heterogeneous	Non-heterogeneous	Heterogeneous	Non-heterogeneous	Non-heterogeneous	Heterogeneous
NR-55577	Kpn	KL28				Non-heterogeneous	Non-heterogeneous	Heterogeneous	Non-heterogeneous	Non-heterogeneous	Non-heterogeneous	Heterogeneous	Heterogeneous	Heterogeneous
NR-55578	Kpn	KL13				Non-heterogeneous	Non-heterogeneous	Heterogeneous	Heterogeneous	Heterogeneous	Heterogeneous	Heterogeneous	Heterogeneous	Heterogeneous
NR-55579	Kpn	KL61	Heterogeneous	Heterogeneous	Heterogeneous	Non-heterogeneous	Non-heterogeneous	Non-heterogeneous	Heterogeneous	Heterogeneous	Heterogeneous	Non-heterogeneous	Non-heterogeneous	Non-heterogeneous
NR-55580	Kpn	KL2	Heterogeneous	Heterogeneous	Heterogeneous	Heterogeneous	Heterogeneous	Heterogeneous	Heterogeneous	Heterogeneous	Heterogeneous	Heterogeneous	Heterogeneous	Heterogeneous
NR-55581	Kpn	KL51	Non-heterogeneous	Non-heterogeneous	Non-heterogeneous	Non-heterogeneous	Non-heterogeneous	Non-heterogeneous	Non-heterogeneous	Non-heterogeneous	Non-heterogeneous	Non-heterogeneous	Non-heterogeneous	Non-heterogeneous
NR-55582	Kpn	KL112	Heterogeneous	Non-heterogeneous	Non-heterogeneous	Heterogeneous	Heterogeneous	Heterogeneous	Heterogeneous	Heterogeneous	Heterogeneous	Heterogeneous	Heterogeneous	Heterogeneous
NR-55583	Kpn	KL14	Heterogeneous	Non-heterogeneous	Non-heterogeneous	Heterogeneous	Heterogeneous	Heterogeneous	Heterogeneous	Heterogeneous	Heterogeneous	Heterogeneous	Heterogeneous	Heterogeneous
NR-55584	Kpn	KL102	Heterogeneous	Non-heterogeneous	Heterogeneous	Non-heterogeneous	Non-heterogeneous	Heterogeneous	Non-heterogeneous	Non-heterogeneous	Non-heterogeneous	Heterogeneous	Heterogeneous	Heterogeneous
NR-55585	Kpn	KL62	Non-heterogeneous	Non-heterogeneous	Non-heterogeneous	Non-heterogeneous	Non-heterogeneous	Heterogeneous	Non-heterogeneous	Non-heterogeneous	Non-heterogeneous	Non-heterogeneous	Non-heterogeneous	Non-heterogeneous
NR-55586	Kpn	KL39	Non-heterogeneous	Non-heterogeneous	Non-heterogeneous				Non-heterogeneous	Non-heterogeneous	Heterogeneous	Non-heterogeneous	Non-heterogeneous	Non-heterogeneous
NR-55587	Kpn	KL30	Heterogeneous	Heterogeneous	Heterogeneous	Non-heterogeneous	Non-heterogeneous	Non-heterogeneous	Non-heterogeneous	Heterogeneous	Heterogeneous	Non-heterogeneous	Non-heterogeneous	Non-heterogeneous
NR-55588	Kpn	KL46	Heterogeneous	Heterogeneous	Heterogeneous	Heterogeneous	Heterogeneous	Heterogeneous	Heterogeneous	Heterogeneous	Heterogeneous	Non-heterogeneous	Non-heterogeneous	Heterogeneous
NR-55589	Kpn	KL15	Heterogeneous	Non-heterogeneous	Heterogeneous	Heterogeneous	Heterogeneous	Heterogeneous	Non-heterogeneous	Non-heterogeneous	Non-heterogeneous	Non-heterogeneous	Non-heterogeneous	Heterogeneous
NR-55590	Kpn	KL14	Heterogeneous	Heterogeneous	Heterogeneous	Heterogeneous	Heterogeneous	Heterogeneous	Heterogeneous	Heterogeneous	Heterogeneous	Heterogeneous	Heterogeneous	Heterogeneous
NR-55591	Kpn	KL65	Heterogeneous	Heterogeneous	Heterogeneous	Non-heterogeneous	Non-heterogeneous	Non-heterogeneous	Heterogeneous	Heterogeneous	Heterogeneous	Non-heterogeneous	Non-heterogeneous	Non-heterogeneous
NR-55592	Kpn	KL54	Heterogeneous	Heterogeneous	Heterogeneous	Heterogeneous	Non-heterogeneous	Heterogeneous	Heterogeneous	Heterogeneous	Heterogeneous	Non-heterogeneous	Non-heterogeneous	Heterogeneous
NR-55593	Kpn	KL107	Heterogeneous	Heterogeneous	Heterogeneous	Heterogeneous	Heterogeneous	Heterogeneous	Heterogeneous	Heterogeneous	Heterogeneous	Heterogeneous	Heterogeneous	Heterogeneous
NR-55594	Kpn	KL122	Non-heterogeneous	Non-heterogeneous	Heterogeneous	Non-heterogeneous	Non-heterogeneous	Non-heterogeneous	Heterogeneous	Heterogeneous	Heterogeneous	Non-heterogeneous	Non-heterogeneous	Non-heterogeneous
NR-55595	Kpn	KL46	Non-heterogeneous	Non-heterogeneous	Heterogeneous	Non-heterogeneous	Non-heterogeneous	Heterogeneous	Heterogeneous	Heterogeneous	Heterogeneous	Non-heterogeneous	Non-heterogeneous	Non-heterogeneous
NR-55596	Kpn	KL15	Heterogeneous	Non-heterogeneous	Heterogeneous	Heterogeneous	Heterogeneous	Heterogeneous	Heterogeneous	Non-heterogeneous	Heterogeneous	Heterogeneous	Heterogeneous	Heterogeneous
NR-55597	Kpn	KL2	Heterogeneous	Heterogeneous	Heterogeneous	Heterogeneous	Heterogeneous	Heterogeneous	Heterogeneous	Heterogeneous	Heterogeneous	Heterogeneous	Heterogeneous	Heterogeneous
NR-55598	Kpn	KL2	Non-heterogeneous	Non-heterogeneous	Non-heterogeneous	Non-heterogeneous	Non-heterogeneous	Non-heterogeneous	Non-heterogeneous	Non-heterogeneous	Non-heterogeneous	Non-heterogeneous	Non-heterogeneous	Non-heterogeneous
NR-55599	Kpn	KL128	Non-heterogeneous	Non-heterogeneous	Non-heterogeneous	Heterogeneous	Non-heterogeneous	Heterogeneous	Non-heterogeneous	Non-heterogeneous	Non-heterogeneous	Heterogeneous	Heterogeneous	Heterogeneous
NR-55600	Kpn	KL62	Heterogeneous	Non-heterogeneous	Heterogeneous	Non-heterogeneous	Non-heterogeneous	Heterogeneous	Non-heterogeneous	Non-heterogeneous	Non-heterogeneous	Non-heterogeneous	Non-heterogeneous	Non-heterogeneous
NR-55601	Kpn	KL107	Heterogeneous	Heterogeneous	Heterogeneous	Heterogeneous	Heterogeneous	Heterogeneous	Heterogeneous	Heterogeneous	Heterogeneous	Heterogeneous	Heterogeneous	Heterogeneous
NR-55602	Kpn	KL64	Heterogeneous	Heterogeneous	Heterogeneous	Heterogeneous	Heterogeneous	Heterogeneous	Heterogeneous	Heterogeneous	Heterogeneous	Non-heterogeneous	Non-heterogeneous	Non-heterogeneous
NR-55603	Kpn	KL107	Heterogeneous	Heterogeneous	Heterogeneous	Heterogeneous	Heterogeneous	Heterogeneous	Heterogeneous	Heterogeneous	Heterogeneous	Heterogeneous	Heterogeneous	Heterogeneous

## Sheet: TableS5
Table S5. Mutant strains used in this study
Strain	Wild type strain	Characteristics	Experiment/Figure	Reference
Kpn NTUH K2044 ∆cps_K1::FRT_I-SceI	K. pneumoniae NTUH K2044 (K1)	NTUH K2044 non-capsulated mutant (deletion of entire cps locus)	Heterogeneity (Figure 5)	doi: 10.1038/s41467-024-46147-5
Kpn NTUH K2044 ∆cps_K1::K1	K. pneumoniae NTUH K2044 (K1)	NTUH K2044 expressing K1 capsule from strain SA17	Heterogeneity (Figure 5)	doi: 10.1038/s41467-024-46147-5
Kpn NTUH K2044 ∆cps_K1::K2	K. pneumoniae NTUH K2044 (K1)	NTUH K2044 expressing K2 capsule	Heterogeneity (Figure 5)	doi: 10.1038/s41467-024-46147-5
Kpn NTUH K2044 ∆cps_K1::K24	K. pneumoniae NTUH K2044 (K1)	NTUH K2044 expressing K24 capsule	Heterogeneity (Figure 5)	doi: 10.1038/s41467-024-46147-5
Kpn NTUH K2044 ∆cps_K1::K3	K. pneumoniae NTUH K2044 (K1)	NTUH K2044 expressing K3 capsule	Heterogeneity (Figure 5)	doi: 10.1038/s41467-024-46147-5
Kpn ST45 ∆cps_K24::FRT_I-SceI	K. pneumoniae ST45 (K24)	ST45 non-capsulated mutant	Heterogeneity (Figure 5)	doi: 10.1038/s41467-024-46147-5
Kpn ST45 ∆cps_K24::K1	K. pneumoniae ST45 (K24)	ST45 expressing K1 capsule	Heterogeneity (Figure 5)	doi: 10.1038/s41467-024-46147-5
Kpn ST45 ∆cps_K24::K2	K. pneumoniae ST45 (K24)	ST45 expressing K2 capsule	Heterogeneity (Figure 5)	doi: 10.1038/s41467-024-46147-5
Kpn ST45 ∆cps_K24::K24	K. pneumoniae ST45 (K24)	ST45 expressing K24 capsule (autoswap)	Heterogeneity (Figure 5)	doi: 10.1038/s41467-024-46147-5
Kpn ST45 ∆cps_K24::K3	K. pneumoniae ST45 (K24)	ST45 expressing K3 capsule	Heterogeneity (Figure 5)	doi: 10.1038/s41467-024-46147-5
Kpn BJ1 ∆cps_K2::FRT_I-SceI	K. pneumoniae BJ1 (K2)	BJ1 non-capsulated mutant (deletion of entire cps locus)	Heterogeneity (Figure 5)	doi: 10.1038/s41467-024-46147-5
Kpn BJ1 ∆cps_K2::K1	K. pneumoniae BJ1 (K2)	BJ1 expressing K1 capsule	Heterogeneity (Figure 5)	doi: 10.1038/s41467-024-46147-5
Kpn BJ1 ∆cps_K2::K2	K. pneumoniae BJ1 (K2)	BJ1 expressing K2 capsule (autoswap)	Heterogeneity (Figure 5)	doi: 10.1038/s41467-024-46147-5
Kpn BJ1 ∆cps_K2::K24	K. pneumoniae BJ1 (K2)	BJ1 expressing K24 capsule	Heterogeneity (Figure 5)	doi: 10.1038/s41467-024-46147-5
Kpn BJ1 ∆cps_K2::K3	K. pneumoniae BJ1 (K2)	BJ1 expressing K3 capsule	Heterogeneity (Figure 5)	doi: 10.1038/s41467-024-46147-5
Kpn BJ1 ∆wcaJ	K. pneumoniae BJ1 (K2)	BJ1 non-capsulated mutant (deletion of wcaJ)	Heterogeneity (Figure 1B)	doi: 10.1098/rspb.2020.2876
Kpn BJ1 ∆wza	K. pneumoniae BJ1 (K2)	BJ1 non-capsulated mutant (deletion of wza)	Competition (Figure 6A)	doi: 10.1098/rspb.2020.2876
Kpn BJ1 ∆rcsB	K. pneumoniae BJ1 (K2)	BJ1 producing less capsule than WT	Heterogeneity (Figure 1E)	doi.org/10.1128/aac.00127-23
Kpn BJ1 ∆rmpA	K. pneumoniae BJ1 (K2)	BJ1 less hypermucoviscous than WT	Heterogeneity (Figure 1E)	This study
Kpn NTUH K2044 ∆wcaJ	K. pneumoniae NTUH K2044 (K1)	NTUH K2044 non-capsulated mutant (deletion of wcaJ)	Heterogeneity (Figure 1B)	doi: 10.1098/rspb.2020.2876
Kpn NTUH K2044 ∆wza	K. pneumoniae NTUH K2044 (K1)	NTUH K2044 non-capsulated mutant (deletion of wza)	Competition (Figure 6A; Figure S13)	doi: 10.1098/rspb.2020.2876
Kpn NTUH K2044 ∆rcsB	K. pneumoniae NTUH K2044 (K1)	NTUH K2044 producing less capsule than WT	Heterogeneity (Figure 1E)	doi.org/10.1128/aac.00127-23
Kpn NTUH K2044 ∆rmpA	K. pneumoniae NTUH K2044 (K1)	NTUH K2044 less hypermucoviscous than WT	Heterogeneity (Figure 1E)	This study
Kpn ST55 ∆wza	K. pneumoniae SB 617 ST55 (KL124)	ST55 non-capsulated mutant (deletion of wza)	Competition (Figure 6A; Figure S13)	doi: 10.1098/rspb.2020.2876
Kpn 04A025 ∆wza	K. pneumoniae ST15 (KL24)	ST15 non-capsulated mutant (deletion of wza)	Competition (Figure 6A; Figure S13)	doi: 10.1098/rspb.2020.2876
Kpn NJS7258-1∆wza	K. pneumoniae ST258 (KL107)	NJST258-1 non-capsulated mutant (deletion of wza)	Competition (Figure 6A; Figure S13)	doi: 10.1098/rspb.2020.2876
Kpn CIP 52.145 ∆wza	K. pneumoniae CIP 52.145 (KL2)	CIP 52.145 non-capsulated mutant (deletion of wza)	Competition (Figure 6A; Figure S13)	doi: 10.1098/rspb.2020.2876
Kpn ST43 ∆wza	K. pneumoniae ST43 (KL30	ST43 non-capsulated mutant (deletion of wza)	Competition (Figure 6A; Figure S13)	doi: 10.1098/rspb.2020.2876
Kva 342 ∆wza	K. variicola 342 (KL30)	Kva 342 non-capsulated mutant (deletion of wza)	Competition (Figure 6A; Figure S13)	doi: 10.1098/rspb.2020.2876
Kva OM26 ∆cps_K64::FRT	K variicola 0M26 (KL64)	Kva OM26 on-capsulated mutant (deletion of wza)	Competition (Figure 6A; Figure S13)	This study

## Sheet: Data_fig4A
Strain #	Virulence score	Resistance score	Species
23	0	1	Kp
25	0	0	Kp
26	2	0	Kp
27	5	0	Kp
37	1	0	Kp
44	0	0	Kp
45	0	0	Kp
46	0	0	Kp
47	0	0	Kp
48	0	0	Kp
50	1	0	Kp
51	1	0	Kp
54	1	3	Kp
55	5	0	Kp
56	4	0	Kp
57	4	0	Kp
58	3	0	Kp
59	4	0	Kp
62	1	3	Kp
63	0	2	Kp
109	1	0	Kp
208	0	0	Kp
209	3	0	Kp
210	0	0	Kp
211	0	0	Kp
212	0	0	Kp
213	0	0	Kp
274	0	1	Kp
275	2	0	Kp
276	2	0	Kp
316	5	0	Kp
317	5	0	Kp
318	4	0	Kp
321	0	0	Kp
322	0	0	Kp
323	0	0	Kp
433	1	0	Kp
434	1	0	Kp
578	3	2	Kp
579	0	2	Kp
580	1	2	Kp
581	1	2	Kp
822	0	0	Kp
824	4	0	Kp
825	0	0	Kp
828	2	0	Kp
829	1	0	Kp
830	0	0	Kp
831	0	0	Kp
832	0	0	Kp
833	0	0	Kp
834	0	0	Kp
835	4	0	Kp
836	4	0	Kp
NR-55504	1	0	Kp
NR-55505	0	0	Kp
NR-55506	0	1	Kp
NR-55507	1	1	Kp
NR-55508	0	1	Kp
NR-55509	2	0	Kp
NR-55510	3	1	Kp
NR-55511	0	1	Kp
NR-55512	0	1	Kp
NR-55513	0	1	Kp
NR-55514	0	0	Kp
NR-55515	1	2	Kp
NR-55516	0	2	Kp
NR-55517	1	3	Kp
NR-55518	0	0	Kp
NR-55520	0	1	Kp
NR-55521	0	0	Kp
NR-55522	0	0	Kp
NR-55523	1	0	Kp
NR-55524	3	0	Kp
NR-55525	0	0	Kp
NR-55526	0	1	Kp
NR-55527	1	1	Kp
NR-55528	1	0	Kp
NR-55529	0	1	Kp
NR-55530	1	1	Kp
NR-55531	0	1	Kp
NR-55532	0	0	Kp
NR-55533	0	0	Kp
NR-55534	0	0	Kp
NR-55535	0	0	Kp
NR-55536	0	0	Kp
NR-55537	0	1	Kp
NR-55538	0	1	Kp
NR-55539	0	2	Kp
NR-55540	0	0	Kp
NR-55541	1	0	Kp
NR-55542	0	0	Kp
NR-55543	0	0	Kp
NR-55544	3	2	Kp
NR-55545	1	3	Kp
NR-55546	0	2	Kp
NR-55547	1	2	Kp
NR-55548	0	0	Kp
NR-55549	1	1	Kp
NR-55550	2	3	Kp
NR-55551	0	0	Kp
NR-55552	0	0	Kp
NR-55553	0	1	Kp
NR-55554	0	1	Kp
NR-55555	0	3	Kp
NR-55556	1	3	Kp
NR-55557	0	0	Kp
NR-55558	0	1	Kp
NR-55559	1	3	Kp
NR-55560	0	1	Kp
NR-55561	0	3	Kp
NR-55562	0	0	Kp
NR-55563	2	2	Kp
NR-55564	4	1	Kp
NR-55565	0	1	Kp
NR-55566	0	2	Kp
NR-55567	0	1	Kp
NR-55568	0	3	Kp
NR-55569	0	1	Kp
NR-55570	0	1	Kp
NR-55571	0	2	Kp
NR-55572	2	0	Kp
NR-55573	0	1	Kp
NR-55574	2	0	Kp
NR-55575	0	2	Kp
NR-55576	5	1	Kp
NR-55577	0	1	Kp
NR-55578	0	1	Kp
NR-55579	0	0	Kp
NR-55580	1	1	Kp
NR-55581	0	1	Kp
NR-55582	1	2	Kp
NR-55583	0	1	Kp
NR-55584	1	2	Kp
NR-55585	0	2	Kp
NR-55586	0	0	Kp
NR-55587	0	0	Kp
NR-55588	0	0	Kp
NR-55589	1	2	Kp
NR-55590	0	0	Kp
NR-55591	0	0	Kp
NR-55592	1	1	Kp
NR-55593	1	0	Kp
NR-55594	0	1	Kp
NR-55595	0	1	Kp
NR-55596	0	1	Kp
NR-55597	5	0	Kp
NR-55598	1	2	Kp
NR-55599	0	0	Kp
NR-55600	0	0	Kp
NR-55601	0	0	Kp
NR-55602	4	2	Kp
NR-55603	0	3	Kp
430	1	1	Not_Kp
431	1	1	Not_Kp
432	1	1	Not_Kp
435	0	1	Not_Kp
436	1	1	Not_Kp
437	1	1	Not_Kp
438	1	1	Not_Kp
439	1	1	Not_Kp
319	1	1	Not_Kp
320	1	1	Not_Kp
429	1	0	Not_Kp
35	0	0	Not_Kp
61	0	0	Not_Kp
24	0	0	Not_Kp
826	0	0	Not_Kp
39	0	0	Not_Kp
40	0	0	Not_Kp
41	0	0	Not_Kp
36	0	0	Not_Kp
52	0	0	Not_Kp
49	0	0	Not_Kp
28	0	0	Not_Kp
29	0	0	Not_Kp
43	0	0	Not_Kp
60	0	0	Not_Kp
38	0	0	Not_Kp
42	1	1	Not_Kp
214	0	0	Not_Kp
